# Supplementary material for: Analysis of Internal Quality Changes in Apples During Storage Using Near-Infrared Spectroscopy
Source: Foods. 2025 Apr 18;14(8):1412. doi: 10.3390/foods14081412 (PMC12027357; doi:10.3390/foods14081412)
Supplement: Supplementary file 1 [file foods-14-01412-s001.zip]

Archive with 1 entries (1 files):
- foods-3554689-supplementary.pdf
